# Supplementary material for: aaHash: recursive amino acid sequence hashing
Source: Bioinform Adv. 2023 Nov 11;3(1):vbad162. doi: 10.1093/bioadv/vbad162 (PMC10660294; doi:10.1093/bioadv/vbad162)
Supplement: vbad162_Supplementary_Data [file vbad162_supplementary_data.zip]

Archive with 3 entries (3 files):
- aaHash_supplementary.pdf
- Supplementary_Table_S4.xlsx
- Supplementary_Table_S2.xlsx
