# Supplementary material for: aaHash: recursive amino acid sequence hashing
Source: Bioinform Adv. 2023 Nov 11;3(1):vbad162. doi: 10.1093/bioadv/vbad162 (PMC10660294; doi:10.1093/bioadv/vbad162)
Supplement: vbad162_Supplementary_Data [file vbad162_supplementary_data.zip › Supplementary_Table_S4.xlsx]

## Sheet: Supplementary Table S4
Supplementary Table S4. Run time evaluation for rolling hash algorithms (aaHash and Rabin-Karp), on generating k-mers of different length from 1,000,000 simulated protein sequences of 250 amino acid residues.
Algorithm	Time (s)	k-mer size
aaHash	0.67	25
Rabin-Karp	13.41	25
aaHash	0.67	50
Rabin-Karp	12.97	50
aaHash	0.66	75
Rabin-Karp	12.88	75
aaHash	0.65	100
Rabin-Karp	12.88	100
aaHash	0.66	125
Rabin-Karp	12.79	125
aaHash	0.64	150
Rabin-Karp	13.15	150
aaHash	0.63	175
Rabin-Karp	12.76	175
aaHash	0.63	200
Rabin-Karp	12.78	200
aaHash	0.63	225
Rabin-Karp	12.76	225
aaHash	0.62	240
Rabin-Karp	12.76	240
aaHash	0.63	241
Rabin-Karp	12.77	241
aaHash	0.61	242
Rabin-Karp	12.71	242
aaHash	0.64	243
Rabin-Karp	12.8	243
aaHash	0.64	244
Rabin-Karp	12.76	244
aaHash	0.63	245
Rabin-Karp	12.76	245
aaHash	0.63	246
Rabin-Karp	12.77	246
aaHash	0.63	247
Rabin-Karp	12.78	247
aaHash	0.63	248
Rabin-Karp	12.75	248
aaHash	0.63	249
Rabin-Karp	12.76	249
aaHash	0.63	250
Rabin-Karp	12.75	250
